# Supplementary material for: Italian Validation of the Short Version of the Failure to Mentalize Trauma Questionnaire in Adults at Risk Due to Childhood Trauma
Source: Behav Sci (Basel). 2023 Oct 15;13(10):843. doi: 10.3390/bs13100843 (PMC10604537; doi:10.3390/bs13100843)
Supplement: Supplementary file 1 [file behavsci-13-00843-s001.zip]

Archive with 1 entries (1 files):
- behavsci-2622979-supplementary.pdf
